# Supplementary material for: Mutated KIT Tyrosine Kinase as a Novel Molecular Target in Acute Myeloid Leukemia
Source: Int J Mol Sci. 2022 Apr 23;23(9):4694. doi: 10.3390/ijms23094694 (PMC9103326; doi:10.3390/ijms23094694)
Supplement: Supplementary file 1 [file ijms-23-04694-s001.zip]

Archive with 1 entries (1 files):
- ijms-1659555-supplementary.pdf
